# Supplementary material for: Variations in Oral Microbiota Composition Are Associated With a Risk of Throat Cancer
Source: Front Cell Infect Microbiol. 2019 Jul 3;9:205. doi: 10.3389/fcimb.2019.00205 (PMC6618584; doi:10.3389/fcimb.2019.00205)
Supplement: Table S2 — Unique OTUs in throat cancer group, vocal cord polyp group, and normal control group. [file Table_2.XLSX]

## Sheet: throat cancer
# 16 unique OTUs in throat cancer group
taxonomy	#OTU ID	cancer5	cancer7	cancer10	cancer11	cancer12	cancer16	cancer17	cancer18	cancer19	cancer20	cancer23	cancer24	cancer25	cancer30	cancer31	cancer32	cancer33	cancer34
k__Bacteria; p__Bacteroidetes; c__Bacteroidia; o__Bacteroidales; f__Prevotellaceae; g__Prevotellaceae NK3B31 group; s__uncultured organism	HQ792818.1.1446	0	0	0	0	0	0	33	5	0	0	0	0	0	0	8	21	13	8
k__Bacteria; p__Proteobacteria; c__Gammaproteobacteria; o__Enterobacteriales; f__Enterobacteriaceae; g__Serratia	HE576012.1.1501	0	0	0	0	0	0	1	0	0	0	0	0	0	0	157	0	0	0
k__Bacteria; p__Cyanobacteria; c__Chloroplast	HQ183526.1.1490	0	0	24	1	0	12	0	0	0	0	0	0	0	884	0	0	0	0
k__Bacteria; p__Proteobacteria; c__Alphaproteobacteria; o__Rickettsiales; f__Mitochondria	GAQC01003984.6.1947	0	0	2	0	0	1	0	0	0	0	0	0	0	55	0	0	0	0
k__Bacteria; p__Firmicutes; c__Clostridia; o__Clostridiales; f__Lachnospiraceae; g__Coprococcus 2; s__uncultured bacterium	GQ491124.1.1360	0	0	0	6	0	0	0	0	73	0	1	0	0	0	0	0	0	0
k__Bacteria; p__Firmicutes; c__Clostridia; o__Clostridiales; f__Ruminococcaceae; g__Faecalibacterium; s__uncultured bacterium	GQ448243.1.1395	0	0	0	5	0	0	1	2	69	0	0	2	0	0	1	2	2	0
k__Bacteria; p__Bacteroidetes; c__Bacteroidia; o__Bacteroidales; f__Prevotellaceae; g__Prevotella 9; s__uncultured bacterium	KF843391.1.1349	0	0	0	40	0	0	0	0	382	0	0	1	1	0	0	0	0	0
k__Bacteria; p__Firmicutes; c__Clostridia; o__Clostridiales; f__Ruminococcaceae; g__Subdoligranulum; s__uncultured bacterium	GQ130122.1.1447	0	0	0	3	0	0	1	0	50	0	0	1	0	0	0	0	0	0
k__Bacteria; p__Proteobacteria; c__Betaproteobacteria; o__Burkholderiales; f__Alcaligenaceae; g__Achromobacter	FJ950599.1.1456	0	0	0	0	0	0	0	0	272	1	0	0	0	0	0	0	0	0
k__Bacteria; p__Proteobacteria; c__Gammaproteobacteria; o__Enterobacteriales; f__Enterobacteriaceae; g__Serratia	FJ913065.1.1309	0	0	0	0	0	0	0	0	0	0	0	0	0	0	1240	4	6	0
k__Bacteria; p__Bacteroidetes; c__Bacteroidia; o__Bacteroidales; f__Bacteroidaceae; g__Bacteroides; s__uncultured bacterium	GQ448744.1.1393	0	0	0	0	0	0	3	1	20	0	0	1	0	0	2	2	8	2
k__Bacteria; p__Firmicutes; c__Clostridia; o__Clostridiales; f__Ruminococcaceae; g__Ruminiclostridium 6; s__uncultured bacterium	HK556139.3.1368	0	0	0	8	0	0	1	0	34	1	0	0	0	0	0	3	1	0
k__Bacteria; p__Firmicutes; c__Negativicutes; o__Selenomonadales; f__Veillonellaceae; g__Megamonas; s__uncultured bacterium	KF842617.1.1434	0	0	0	3	0	0	0	0	49	1	0	0	0	0	0	0	0	0
k__Bacteria; p__Actinobacteria; c__Actinobacteria; o__Corynebacteriales; f__Corynebacteriaceae; g__Corynebacterium 1; s__uncultured bacterium	KF099423.1.1340	0	0	18	0	20	0	0	0	6	0	0	0	0	0	0	0	0	0
k__Bacteria; p__Firmicutes; c__Bacilli; o__Lactobacillales; f__Lactobacillaceae; g__Lactobacillus; s__uncultured bacterium	GQ448253.1.1400	0	22	0	6	0	0	1	2	0	0	7	2	0	0	0	0	0	0
k__Bacteria; p__Proteobacteria; c__Betaproteobacteria; o__Neisseriales; f__Neisseriaceae; g__Neisseria	New.CleanUp.ReferenceOTU6492	35	0	0	0	0	0	0	0	0	0	0	0	0	0	0	0	0	0

## Sheet: vocal cord polyp
# 1 unique OTU in vocal cord polyp group
taxonomy	#OTU ID	polyp3	polyp4	polyp8
k__Bacteria; p__Firmicutes; c__Bacilli;o__Lactobacillales; f__Streptococcaceae; g__Streptococcus; s__Streptococcus pyogenes	JULO01000037.98060.99588	1	35	9

## Sheet: normal control
# 2 unique OTUs in normal control group
taxonomy	#OTU ID	normal11	normal15	normal23	normal30
k__Bacteria; p__Cyanobacteria; c__Chloroplast	JREP01011238.10808.12176	1	47	1	0
Unassigned	New.CleanUp.ReferenceOTU311	0	0	0	38
